# Supplementary material for: Elucidating the Mechanism of Coumarin Homodimerization Using 3-Acetylcoumarin Derivatives
Source: Molecules. 2025 Feb 1;30(3):651. doi: 10.3390/molecules30030651 (PMC11820059; doi:10.3390/molecules30030651)
Supplement: Supplementary file 1 [file molecules-30-00651-s001.zip]

Archive with 1 entries (1 files):
- molecules-3403258-supplementary 1.pdf
